# Supplementary material for: A Multimodal Amphibious Robot Driven by Soft Electrohydraulic Flippers
Source: Cyborg Bionic Syst. 2025 Jun 9;6:0253. doi: 10.34133/cbsystems.0253 (PMC12146520; doi:10.34133/cbsystems.0253)
Supplement: Supplementary 1 — Texts S1 to S6 Figs. S1 to S13 Tables S1 to S3 Movies S1 to S3 [file cbsystems.0253.f1.zip]

Archive with 4 entries (4 files):
- Movie S1.mp4
- Movie S2.mp4
- Movie S3.mp4
- Supplementary Materials - clean version.pdf
